# Supplementary material for: Neuronal Differentiation and Outgrowth Effect of Thymol in Trachyspermum ammi Seed Extract via BDNF/TrkB Signaling Pathway in Prenatal Maternal Supplementation and Primary Hippocampal Culture
Source: Int J Mol Sci. 2023 May 10;24(10):8565. doi: 10.3390/ijms24108565 (PMC10218397; doi:10.3390/ijms24108565)
Supplement: Supplementary file 1 [file ijms-24-08565-s001.zip]

Archive with 1 entries (1 files):
- ijms-2381397-supplementary.pdf
